# Supplementary material for: Local Populations of Arabidopsis thaliana Show Clear Relationship between Photoperiodic Sensitivity of Flowering Time and Altitude
Source: Front Plant Sci. 2017 Jun 14;8:1046. doi: 10.3389/fpls.2017.01046 (PMC5469908; doi:10.3389/fpls.2017.01046)
Supplement: TABLE S1 — Phenotypic data for lineages from 10 populations of Arabidopsis thaliana used in the study. P, photoperiodic response to 16, 19, 21, and 24 h of treatment, respectively, compared to 8 h. DTB, days to bolting; DTF, days to flowering; RLN, rosette leave number; FSL, flower stem length. [file Table_1.XLSX]

## Sheet: Ark1
Population name	Linage	P16_DTB	P19_DTB	P21_DTB	P24_DTB	P16_DTF	P19_DTF	P21_DTF	P24_DTF	P16_RLN	P19_RLN	P21_RLN	P24_RLN	P16_FSL	P19_FSL	P21_FSL	P24_FSL
Nfro-1	1	1.35	1.35	1.10204	1.6	1.34286	1.36232	1.13253	1.47451	1.23529	1.16667	1.47887	1.25373	1.36364	1.28182	1.66364	1.92727
Nfro-1	2	1.325	1.325	1.17778	1.51429	1.34286	1.34286	1.02174	1.49206	1.21839	1.30864	1.55122	1.325	1.32	1.288	1.31	1.264
Nfro-1	3	1.075	1.13158	0.955556	1.3871	1.23611	1.28986	1.12658	1.48333	1.09859	0.886364	1.11429	1	1.22605	1.2567	1.31034	1.47893
Sk-2	1	0.964912	0.932203	0.833333	1.27907	1.14773	1.14773	1.0202	1.42254	0.732558	0.777778	0.828947	0.741176	1.44292	1.47032	1.48858	1.89041
Sk-2	2	1.12	1.12	0.965517	1.24444	1.27848	1.27848	1.10989	1.44286	1	0.976471	1	1.0375	1.49	1.64	1.75	1.92
Sk-2	3	1.08772	1.19231	1.16981	1.37778	1.15957	1.37975	1.28235	1.47297	0.764706	0.637255	0.730337	0.677083	1.69512	2.04878	1.93902	2.52439
Lom-4	1	1.55	1.55	1.55	1.6	1.40845	1.40845	1.40351	1.50943	1.86022	1.60185	1.80208	1.89589	1.54248	1.9085	1.88235	2.61438
Lom-4	2	1.575	1.575	1.4	1.575	1.41429	1.41429	1.375	1.59677	1.11702	1.12903	1.11702	1.05	1.64964	2.23358	2.13139	2.9635
Lom-4	3	1.95	1.95	1.73333	2	1.65217	1.60563	1.60563	1.83871	1.01053	0.914286	1.03226	1.03226	1.45833	1.72222	1.80556	2.75
Vgn-1	1	1.39759	1.27473	2.57778	1.46835	1.24167	1.18254	2.12857	1.28448	0.904762	0.931373	0.989583	1.07955	1.01266	1.03797	1.48101	2.08861
Vgn-1	2	1.63889	1.66197	1.61644	1.53247	1.38318	1.31556	1.38318	1.40952	0.796296	0.895833	1.075	1.13158	0.901442	0.360577	1	1.75962
Vgn-1	3	1.06105	1.59494	1.24752	1.63636	1.08837	1.40541	1.2	1.33333	1.04865	1.12791	1.03191	1.18293	0.423729	0.971751	1.05085	2.21469
Lod-1	1	1.7037	1.74684	1.66265	1.79221	1.42149	1.47009	1.43333	1.53571	0.810526	0.885057	0.777778	0.827957	2.16667	3	2.22222	7.55556
Lod-1	2	1.60759	1.53012	1.60759	1.69333	1.48276	1.52212	1.54955	1.58161	0.678571	0.826087	0.730769	0.76	1.05319	1.14894	1.17021	2.89894
Lod-1	3	1.84932	1.875	1.73077	1.8	1.54955	1.6381	1.49565	1.60748	0.886076	0.795455	0.823529	0.679612	3.2	2.52	1.8	5.08
Tje-1	1	1.34177	1.51429	1.51429	1.51429	1.23214	1.35294	1.30189	1.33981	0.957627	1.06604	1.03908	1.11881	2.01111	2.73333	2.77778	3.77778
Tje-1	2	1.79688	1.64286	1.55932	1.55932	1.43	1.41584	1.37831	1.37831	1.18293	1.04301	0.843478	1.15821	2.53846	2.46154	2.53205	4.39103
Tje-1	3	1.45333	1.55714	1.55714	1.49315	1.33945	1.36449	1.39048	1.40385	1.10345	0.979592	1.06667	1.17073	2.65714	2.31429	3.04286	6.08571
Ors-1	1	1.36145	1.36145	1.36145	1.45806	1.4	1.41176	1.4	1.44516	1.08911	0.956522	1.13402	1.04762	1.22535	1.3662	0.971831	2.62324
Ors-1	2	1.91489	1.46341	1.95652	2.02247	1.77049	1.43046	1.66154	1.74194	0.913043	1.2069	0.846774	0.963303	1.14043	1.33333	1.02128	3.06383
Ors-1	3	1.30986	1.43077	1.28276	1.51837	1.23864	1.37107	1.28235	1.43421	0.987952	0.87234	1.29474	0.836735	0.466667			0.573333
Eid-1	1	1.48214	1.53704	2.075	1.50909	1.54545	1.56322	1.72698	1.56322	1.68	1.72603	1.575	1.73793	1.81818	2.02424	2.15152	3.25758
Eid-1	2	1.80952	1.9	2.17143	1.68889	1.41772	1.57746	1.62319	1.53425	1.73239	1.75714	1.68493	2.09362	1.51832	2	1.91623	2.38743
Eid-1	3	1.85417	1.97778	2.225	1.89362	1.68831	1.60494	1.76271	1.66667	1.75581	2.09722	1.6413	2.12676	2	2.16049	2.17284	3.08642
Kon-3	1	1.45	1.65714	1.48718	1.61111	1.50725	1.57576	1.36842	1.55224	1.28261	1.45679	1.61644	1.59459	1.19573	1.16726	1.29537	1.5516
Kon-3	2	1.625	1.85714	1.38298	1.75676	1.64	1.60156	1.32258	1.60156	1.37658	1.51042	1.72619	1.37658	1.19372	1.2733	1.3822	1.52461
Kon-3	3	1.52273	1.91429	1.31373	1.91429	1.42857	1.66667	1.30952	1.80328	1.36765	1.12048	1.5	1.09412	0.976303	1.4218	1.48815	1.98104
Kvi-1	1	1.18519	1.41176	1.10345	1.3913	1.16822	1.22549	1.02459	1.30208	1.10526	1.65169	1.45545	1.75	0.872093	1.26744	1.43023	2.74419
Kvi-1	2	1.01087	1.1625	1.13415	1.40909	0.976	1.10909	1.04274	1.2449	1.28302	1.38776	1.54545	1.41667	1.37838	1.47297	1.7973	2.95946
Kvi-1	3	1.04381	1.11264	1.00248	1.44643	1.10537	1.13347	0.983456	1.31127	0.822072	0.894608	0.970745	1.16987	1.35238	1.40952	1.88571	4.05714
